# Supplementary material for: Resilience analysis and improvement strategy of microgrid system considering new energy connection
Source: PLoS One. 2024 Apr 18;19(4):e0301910. doi: 10.1371/journal.pone.0301910 (PMC11025811; doi:10.1371/journal.pone.0301910)
Supplement: S1 Data — (XLSX) [file pone.0301910.s001.xlsx]

## Sheet: Sheet1
	U		Power		Load				Pf	Pr	T1	T2
bus1	1.05	0	1.3853	-0.0258	0	0		Node 1	2	100	5	240
bus2	1.0338	-2.7374	0	0.0243	0.217	0.127		Node 2	3	100	6	260
bus3	1.0309	-4.6722	0	0	0.24	0.13		Node 5	2	100	4	250
bus4	1.0258	-9.0005	0	0	0.076	0.016		Node 6	1.5	100	6	280
bus5	1.0058	-6.4821	0.2456	0.2225	0.942	0.19		Node 8	2	100	8	260
bus6	1.0214	-6.4061	0	0	0	0		Node 13	3	100	7	220
bus7	1.0073	-8.0435	0.31	0.24	0.228	0.109		Node 21	3	100	8	200
bus8	1.023	-6.4864	0.35	0.3227	0.3	0.3		Node 31	2	100	8	280
bus9	1.0583	-8.1508	0	0	0	0		Node 36	4	100	9	240
bus10	1.0527	-10.0086	0.516	0.224	0.058	0.02		Line 1-2	0.2	100	3	300
bus11	1.0913	-6.3003	0.1793	0.1761	0	0		Line 2-13	0.2	100	5	350
bus12	1.0564	-9.2015	0	0	0.012	0.0075		Line 3-31	0.4	100	5	360
bus13	1.0883	-8.0216	0.5691	0.3496	0	0		Line 8-26	0.4	100	4	360
bus14	1.0428	-10.0986	0	0	0.62	0.26		Line 9-36	0.3	100	3	300
bus15	1.0393	-10.2212	0	0	0.073	0.025		Line 11-21	0.4	100	4	360
bus16	1.0476	-9.8207	0	0	0.35	0.18
bus17	1.0459	-10.1598	0	0	0.09	0.058
bus18	1.0319	-10.8362	0	0	0.032	0.019
bus19	1.0307	-11.0109	0	0	0.095	0.034
bus20	1.0354	-10.8178	0	0	0.22	0.17
bus21	1.0404	-10.4668	0.368	0.21	0.175	0.112
bus22	1.0409	-10.4598	0	0	0	0
bus23	1.0314	-10.6662	0	0	0.032	0.016
bus24	1.0292	-10.8036	0	0	0.087	0.067
bus25	1.0298	-10.9159	0	0	0	0
bus26	1.0124	-11.2117	0	0	0.035	0.023
bus27	1.0388	-10.4761	0	0	0	0
bus28	1.0177	-6.8955	0	0	0	0
bus29	1.0192	-11.6689	0	0	0.0254	0.019
bus30	1.008	-12.5242	0	0	0.106	0.019
bus31	1.0315	-10.5632	0.62	0.371	0.22	0.1
bus32	1.0116	-10.8703	0	0	0.067	0.035
bus33	1.0021	-9.8705	0	0	0.036	0.019
bus34	1.031	-10.5642	0	0	0.027	0.016
bus35	1.0162	-9.8892	0	0	0.136	0.023
bus36	1.015	-11.5631	0.527	0.342	0.213	0.082
bus37	1.0124	-10.8703	0	0	0.29	0.06
